# Supplementary material for: Association of Insulin Resistance with Dysglycemia in Elder Koreans: Age- and Sex-Specific Cutoff Values
Source: J Pers Med. 2025 Sep 15;15(9):438. doi: 10.3390/jpm15090438 (PMC12470961; doi:10.3390/jpm15090438)
Supplement: Supplementary file 1 [file jpm-15-00438-s001.zip]

Archive with 1 entries (1 files):
- jpm-3832608-supplementary.docx
